# Supplementary material for: Mono-, Bis-, and Tris-Chelate Zn(II) Complexes with Imidazo[1,5-a]pyridine: Luminescence and Structural Dependence
Source: Molecules. 2023 Apr 25;28(9):3703. doi: 10.3390/molecules28093703 (PMC10179938; doi:10.3390/molecules28093703)
Supplement: Supplementary file 1 [file molecules-28-03703-s001.zip]

Archive with 1 entries (1 files):
- molecules-2367714-supplementary.pdf
